# Supplementary material for: Possible mechanisms of pollination failure in hybrid carrot seed and implications for industry in a changing climate
Source: PLoS One. 2017 Jun 30;12(6):e0180215. doi: 10.1371/journal.pone.0180215 (PMC5493370; doi:10.1371/journal.pone.0180215)
Supplement: S1 Data — (CSV) [file pone.0180215.s014.csv]

ID	variety	line	sow.date	location	time	date.ready	days.to.flower	date.glasshouse	date.sampled	umbel.diam	seed.set.expr	seed.set.ctrl	temp.pinpoint	temp.24hr	temp.glasshouse	max.glasshouse	temp.lifetime	max.lifetime	Pol.source	Time	Date.Processed	Viable	Inviable	Perc.Viable	pol.days.stored	Glucose	Fructose
E♀001	E	♀	27/02/15	H1	11:00:00	22/12/15	298	22/12/15	2015-12-30	102	0	0	24.8711111111	21.0341065292	20.4474457807	33.835	17.2312261509	37.1511111111	medium	11:00:00	16/02/16	29	171	0.145	47.5416666667	415	462
E♂001	E	♂	27/02/15	A1		24/12/15	300	24/12/15
E♀002	E	♀	27/02/15	H2	17:00:00	16/12/15	292	16/12/15	2015-12-26	147	1	0	29.49	21.8825200458	19.9809247622	36.9872222222	17.3354792603	37.0961111111	medium	17:00:00	26/02/16	21	179	0.105	61.2916666667	5759	4741
E♂002	E	♂	27/02/15	C1		06/01/16	313	06/01/16
E♀003	E	♀	27/02/15	H2	14:00:00	25/12/15	301	25/12/15	2015-12-30	103	0	2	22.0338888889	20.8585738832	21.1785175844	32.0211111111	16.9529338412	37.1511111111	medium	14:00:00	04/03/16	51	149	0.255	64.4166666667	43	35
E♂003	E	♂	27/02/15	H1		21/12/15	297	21/12/15
E♀004	E	♀	27/02/15	A2	23:00:00	19/12/15	295	19/12/15	2015-12-25	91	0	0	14.2177777778	19.6537170676	19.018375828	35.2077777778	16.6691235267	37.0961111111	medium	23:00:00	12/02/16	134	166	0.4466666667	48.0416666667	29	10
E♂004	E	♂	27/02/15			12/01/16	319
E♀005	E	♀	27/02/15	A1	04:00:00	22/12/15	298	22/12/15	2016-01-02	129	5	0	15.8188888889	20.2392783505	17.2899391283	27.5538888889	16.7914059821	37.1511111111	medium	04:00:00	18/03/16	3	197	0.015	75.8333333333	2272	2002
E♀005	E	♀	27/02/15	A1	04:00:00	22/12/15	298	22/12/15	2016-01-02	129	5	0	15.8188888889	20.2392783505	17.2899391283	27.5538888889	16.7914059821	37.1511111111	medium	04:00:00	18/03/16	3	197	0.015	75.8333333333	121	0
E♂005	E	♂	27/02/15			20/01/16	327
E♀006	E	♀	27/02/15	C1	20:00:00	10/12/15	286	10/12/15	2015-12-20	127	0	0	15.6522222222	14.0577319588	15.0713642315	31.74	16.117408565	37.0961111111	medium	20:00:00	22/04/16	6	194	0.03	123.2083333333	17	0
E♂006	E	♂	27/02/15	C1		09/12/15	285	09/12/15
E♀007	E	♀	27/02/15	C1	17:00:00	01/01/16	308	01/01/16	2016-01-06	92	0	0	18.3188888889	15.6687857961	15.5212272984	24.6288888889	16.1717786677	37.1511111111	medium	17:00:00	19/04/16	5	195	0.025	103.3333333333	32	55
E♂007	E	♂	27/02/15	C2		02/01/16	309	02/01/16
E♂008	E	♂	27/02/15	H1		25/12/15	301	25/12/15
E♀008	E	♀	27/02/15	C1	04:00:00	25/12/15	301	25/12/15	2016-01-03	115	0	0	15.3177777778	16.0184936999	15.3572793354	24.5572222222	16.1509629702	37.1511111111	medium	04:00:00	19/04/16	24	176	0.12	106.875	0	0
E♀009	E	♀	27/02/15	A2	14:00:00	16/12/15	292	16/12/15	2015-12-25	128	2	0	26.1088888889	19.2435624284	18.4712730105	35.2077777778	16.9034876604	37.0961111111	medium	14:00:00	19/04/16	27	173	0.135	115.4583333333
E♂009	E	♂	27/02/15	H1		22/12/15	298	22/12/15
E♀010	E	♀	27/02/15	C1	04:00:00	16/12/15	292	16/12/15	2015-12-26	109	0	0	12.3161111111	16.7666666667	15.0246286113	31.74	16.1029406785	37.0961111111	medium	04:00:00	29/04/16	9	191	0.045	124.875	32	30
E♂010	E	♂	27/02/15	H2		24/12/15	300	24/12/15
E♀011	E	♀	27/02/15	C2	04:00:00	21/12/15	297	21/12/15	2015-12-28	109	0	0	14.6972222222	15.8293986254	15.3562540149	33.835	15.9663521521	37.0961111111	medium	04:00:00	19/04/16	14	186	0.07	112.875	0	0
E♂011	E	♂	27/02/15
E♀012	E	♀	27/02/15	H2	08:00:00	21/12/15	297	21/12/15	2015-12-27	102	0	0	17.51	22.1547136312	21.036087989	36.9872222222	17.0076287686	37.0961111111	medium	08:00:00	15/03/16	71	129	0.355	78.6666666667	0	0
E♂012	E	♂	27/02/15
E♀013	E	♀	27/02/15	H1	04:00:00	16/12/15	292	16/12/15	2015-12-22	109	0	0	20.96	26.6154352806	20.0731139858	40.7461111111	17.1002865143	40.7461111111	medium	04:00:00	12/02/16	103	97	0.515	51.8333333333	6484	7038
E♂013	E	♂	27/02/15	C1		22/12/15	298	22/12/15
E♀014	E	♀	27/02/15	H1	23:00:00	25/12/15	301	25/12/15	2015-12-28	108	3	0	17.51	20.2418327606	20.8259521168	33.835	16.7793198541	37.1511111111	medium	23:00:00	23/02/16	34	166	0.17	56.0416666667	0	66
E♂014	E	♂	27/02/15	H2		22/12/15	298	22/12/15
E♀015	E	♀	27/02/15	A2	08:00:00	21/12/15	297	21/12/15	2015-12-29	131	0	0	16.8438888889	18.6436139748	19.2265664508	35.2077777778	16.8316531006	37.0961111111	medium	08:00:00	08/03/16	20	180	0.1	69.6666666667	511	318
E♂015	E	♂	27/02/15	A1		22/12/15	298	22/12/15
E♂016	E	♂	27/02/15	C2		25/12/15	301	25/12/15
E♀016	E	♀	27/02/15	H2	04:00:00	12/12/15	288	12/12/15	2015-12-20	123	0	0	15.0311111111	17.6651260023	19.4562801932	36.9872222222	17.1589834169	37.0961111111	medium	04:00:00	05/04/16	38	162	0.19	106.875	19	0
E♀017	E	♀	27/02/15	C2	11:00:00	16/12/15	292	16/12/15	2015-12-22	100	0	0	15.0311111111	23.8012371134	14.3238332708	33.835	16.1018277224	37.0961111111	medium	11:00:00	05/04/16	39	161	0.195	104.5833333333	15	0
E♂017	E	♂	27/02/15			01/01/16	308
E♀018	E	♀	27/02/15	C1	11:00:00	22/12/15	298	22/12/15	2015-12-30	104	0	0	20.7222222222	14.9784936999	15.3505889608	24.5572222222	16.1549022161	37.1511111111	medium	11:00:00	15/03/16	42	158	0.21	75.5416666667	10
E♂018	E	♂	27/02/15	A1		27/12/15	303	27/12/15
E♀019	E	♀	27/02/15	A2	20:00:00	25/12/15	301	25/12/15	2015-12-30	114	2	0	14.84	17.9252004582	19.4740142917	34.44	16.6888840051	37.1511111111	medium	20:00:00	16/02/16	15	172	0.0802139037	47.1666666667	29
E♂019	E	♂	27/02/15	C2		04/01/16	311	04/01/16
E♀020	E	♀	27/02/15	A2	14:00:00	16/12/15	292	16/12/15	2015-12-19	101	4	0	25.1622222222	16.9340206186	18.243630061	35.2077777778	16.5479360118	37.0961111111	medium	14:00:00	05/02/16	1	157	0.0063291139	47.4166666667	30
E♂020	E	♂	27/02/15			20/01/16	327
E♀021	E	♀	27/02/15	H2	17:00:00	25/12/15	301	25/12/15	2015-12-30	103	0	0	21.795	19.7415922108	21.1785175844	32.0211111111	16.9529338412	37.1511111111	medium	17:00:00	19/04/16	14	139	0.091503268	110.3333333333	191	176
E♂021	E	♂	27/02/15	A2		24/12/15	300	24/12/15
E♀022	E	♀	27/02/15	H1	11:00:00				2015-12-22	112	1	0	21.6522222222	26.985257732					medium	11:00:00	23/02/16	46	156	0.2277227723	62.5416666667	58	0
E♂022	E	♂	27/02/15	C1		05/01/16	312	05/01/16
E♀023	E	♀	27/02/15	C1	14:00:00	14/12/15	290	14/12/15	2015-12-23	105	0	0	16.225	10.6901030928	15.0280963844	31.74	16.111610015	37.0961111111	medium	14:00:00	19/04/16	21	179	0.105	117.4583333333	13	0
E♂023	E	♂	27/02/15	A2		25/12/15	301	25/12/15
E♂024	E	♂	27/02/15	C2		02/01/16	309	02/01/16
E♀024	E	♀	27/02/15	C1	23:00:00	09/12/15	285	09/12/15	2015-12-18	104	0	0	12.0977777778	12.7734994273	14.8037501213	29.24	16.1220907946	37.1511111111	medium	23:00:00	05/04/16	23	177	0.115	108.0833333333	42	9
E♂025	E	♂	27/02/15			15/01/16	322
E♀025	E	♀	27/02/15			02/01/16	309
E♂026	E	♂	27/02/15	A2		18/12/15	294	18/12/15
E♀026	E	♀	27/02/15	C2	11:00:00	25/12/15	301	25/12/15	2016-01-04	122	0	0	11.9527777778	10.7000687285	15.0735188095	26.085	16.0455117102	37.1511111111	medium	11:00:00	22/04/16	18	182	0.09	108.5833333333	86	52
E♂027	E	♂	27/02/15	A1		21/12/15	297	21/12/15
E♀027	E	♀	27/02/15	C2	20:00:00	22/12/15	298	22/12/15	2016-01-01	100	0	0	18.6277777778	17.2973195876	14.6894693201	25.4772222222	16.0760645525	37.1511111111	medium	20:00:00	22/04/16	16	184	0.08	111.2083333333	81	57
E♂028	E	♂	27/02/15	H2		25/12/15	301	25/12/15
E♀028	E	♀	27/02/15			07/01/16	314
E♂029	E	♂	27/02/15			29/12/15	305
E♀029	E	♀	27/02/15			26/12/15	302
E♂030	E	♂	27/02/15
E♀030	E	♀	27/02/15	C2	14:00:00	25/12/15	301	25/12/15	2016-01-04	117	0	0	16.82	10.7021534937	15.220984376	28.1222222222	16.005470361	37.1511111111	medium	14:00:00	16/02/16	36	111	0.2448979592	42.4166666667	57	2
E♂031	E	♂	27/02/15			15/01/16	322
E♀031	E	♀	27/02/15	A2	08:00:00	11/12/15	287	11/12/15	2015-12-23	94			13.5461111111	14.4334593356	18.3158248009	36.6327777778	17.0780916412	37.0961111111	medium	08:00:00	26/02/16	47	153	0.235	64.6666666667	3	87
E♀032	E	♀	27/02/15	A1	11:00:00	25/12/15	301	25/12/15	2015-12-31	112	0	0	21.4611111111	16.4828465063	18.3479415073	27.5538888889	16.5673569056	37.1511111111	medium	11:00:00	05/04/16	39	161	0.195	95.5833333333	375	102
E♂032	E	♂	27/02/15	A1		21/12/15	297	21/12/15
E♀033	E	♀	27/02/15	A1	23:00:00	09/12/15	285	09/12/15	2015-12-17	131	0	0	10.0511111111	14.7186368843	16.6819701303	30.5711111111	16.5809292179	37.1511111111	medium	23:00:00	08/04/16	1	41	0.0238095238	112.0833333333	1089	991
E♂033	E	♂	27/02/15	C2		06/01/16	313	06/01/16
E♀034	E	♀	27/02/15	H2	14:00:00	16/12/15	292	16/12/15	2015-12-21	127	1	0	36.715	20.7955441008	19.263649993	36.9872222222	16.9070260033	37.0961111111	medium	14:00:00	16/02/16	63	137	0.315	56.4166666667	15926	15141
E♂034	E	♂	27/02/15	H1		25/12/15	301	25/12/15
E♀035	E	♀	27/02/15	H1	08:00:00	09/12/15	285	09/12/15	2015-12-17	113	0	0	16.01	18.0654180985	19.9289778625	34.6511111111	17.2463152525	37.1511111111	medium	08:00:00	15/03/16	118	82	0.59	88.6666666667	2655	1538
E♂035	E	♂	27/02/15
E♀036	E	♀	27/02/15	C1	14:00:00	22/12/15	298	22/12/15	2015-12-29	125	0	0	19.08	15.8653436426	15.180394247	24.5572222222	16.1685183738	37.1511111111	medium	14:00:00	05/04/16	11	95	0.1037735849	97.4583333333		8
E♂036	E	♂	27/02/15			27/01/16	334
E♀037	E	♀	27/02/15			04/01/16	311
E♂037	E	♂	27/02/15	A2		09/12/15	285	09/12/15
E♀038	E	♀	27/02/15	A2	23:00:00	25/12/15	301	25/12/15	2016-01-01	112	7	0	16.82	20.205091638	18.9394478285	34.44	16.8262516551	37.1511111111	medium	23:00:00	08/03/16	65	135	0.325	66.0416666667	1549	1868
E♂038	E	♂	27/02/15	C1		04/01/16	311	04/01/16
E♂039	E	♂	27/02/15	C2		02/01/16	309	02/01/16
E♀039	E	♀	27/02/15	A1	17:00:00	25/12/15	301	25/12/15	2016-01-01	103	0	0	24.195	19.6156471936	17.8953147208	27.5538888889	16.6253391504	37.1511111111	medium	17:00:00	18/03/16	9	191	0.045	76.2916666667	412	420
E♀040	E	♀	27/02/15	H1	14:00:00				2015-12-19	119	5	0	23.5927777778	19.2485280641					medium	14:00:00	22/04/16	47	153	0.235	124.4583333333	26	0
E♂040	E	♂	27/02/15	C2		05/01/16	312	05/01/16
E♀041	E	♀	27/02/15	H2	08:00:00	17/12/15	293	17/12/15	2015-12-22	111	0	0	19.8411111111	26.5248339061	19.6498409696	36.9872222222	16.8707512318	37.0961111111	medium	08:00:00	22/04/16	38	162	0.19	121.7083333333	175	154
E♂041	E	♂	27/02/15	C2		22/12/15	298	22/12/15
E♀042	E	♀	27/02/15	A1	20:00:00	22/12/15	298	22/12/15	2015-12-28	116	0	0	20.1738888889	18.5127262314	17.468775778	27.2588888889	16.6091300384	37.1511111111	medium	20:00:00	16/02/16	35	165	0.175	49.1666666667	322	350
E♂042	E	♂	27/02/15	A2		26/12/15	302	26/12/15
E♀043	E	♀	27/02/15			02/01/16	309
E♂043	E	♂	27/02/15	A2		04/01/16	311	04/01/16
E♀044	E	♀	27/02/15	H1	04:00:00	12/12/15	288	12/12/15	2015-12-27	124	0	0	15.0311111111	21.3357273769	20.3360898777	40.7461111111	17.8949562632	40.7461111111	medium	04:00:00	22/04/16	39	161	0.195	116.875	541	507
E♂044	E	♂	27/02/15			07/01/16	314
E♀045	E	♀	27/02/15	C2	08:00:00	25/12/15	301	25/12/15	2016-01-01	110	0	0	15.7	15.7068671249	15.125285392	25.4772222222	16.0923290139	37.1511111111	medium	08:00:00	18/03/16	12	198	0.0571428571	76.6666666667	63	115
E♂045	E	♂	27/02/15	H2		18/12/15	294	18/12/15
E♀046	E	♀	27/02/15	H2	23:00:00	22/12/15	298	22/12/15	2015-12-26	94	0	0	18.3427777778	21.9179610538	20.3541702535	30.95	16.8776285516	37.1511111111	medium	23:00:00	19/04/16	72	128	0.36	114.0833333333	18	0
E♂046	E	♂	27/02/15			07/01/16	314
E♂047	E	♂	27/02/15	C2		04/01/16	311	04/01/16
E♀047	E	♀	27/02/15			26/12/15	302
E♂048	E	♂	27/02/15	H1		21/12/15	297	21/12/15
E♀048	E	♀	27/02/15	H1	17:00:00	22/12/15	298	22/12/15	2015-12-27	88	3	0	24.2672222222	20.3759851088	20.3470807062	33.835	16.9823887044	37.1511111111	medium	17:00:00	12/02/16	50	150	0.25	46.2916666667	38	0
E♂049	E	♂	27/02/15	C1		21/12/15	297	21/12/15
E♀049	E	♀	27/02/15	A1	04:00:00	21/12/15	297	21/12/15	2015-12-27	99	0	0	12.6777777778	18.5620446735	18.1157286589	31.0522222222	16.5004595082	37.0961111111	medium	04:00:00	26/02/16	49	151	0.245	60.8333333333
E♂050	E	♂	27/02/15	C2		06/01/16	313	06/01/16
E♀050	E	♀	27/02/15	H1	17:00:00	16/12/15	292	16/12/15	2015-12-21	106	0	0	36.96	23.2028350515	19.9508098641	40.7461111111	17.0134760478	40.7461111111	medium	17:00:00	26/02/16	128	72	0.64	66.2916666667	2167	2371
E♂051	E	♂	27/02/15	C2		16/12/15	292	16/12/15
E♀051	E	♀	27/02/15			29/12/15	305
E♂052	E	♂	27/02/15			03/02/16	341
E♀052	E	♀	27/02/15
E♂053	E	♂	27/02/15	H2		21/12/15	297	21/12/15
E♀053	E	♀	27/02/15	C2	23:00:00	17/12/15	293	17/12/15	2015-12-26	123	5	1	14.2422222222	15.7225887743	15.0704757859	33.835	16.0441950468	37.0961111111	medium	23:00:00	23/02/16	78	55	0.5864661654	58.0416666667	0	0
E♂054	E	♂	27/02/15			12/01/16	319
E♀054	E	♀	27/02/15	C1	20:00:00	25/12/15	301	25/12/15	2015-12-27	116	1	0	16.7488888889	15.8855269187	16.0717073707	24.5572222222	16.1747159819	37.1511111111	medium	20:00:00	23/02/16	29	171	0.145	57.1666666667	61	31
E♀055	E	♀	27/02/15	A1	14:00:00	23/12/15	299	23/12/15	2015-12-29	102	1	2	25.9627777778	18.0594329897	18.142272216	27.5538888889	16.5872573853	37.1511111111	medium	14:00:00	19/04/16	152	48	0.76	111.4583333333	121	85
E♂055	E	♂	27/02/15			12/01/16	319
E♀056	E	♀	27/02/15	C2	04:00:00	16/12/15	292	16/12/15	2015-12-27	127	0	0	13.6422222222	15.8537915235	14.6726686146	33.835	16.01472423	37.0961111111	medium	04:00:00	19/04/16	3	197	0.015	113.875	37	1
E♂056	E	♂	27/02/15
E♀057	E	♀	27/02/15	A2	04:00:00	14/12/15	290	14/12/15	2015-12-23	108			9.1138888889	15.6803608247	18.465722175	36.6327777778	16.9020154761	37.0961111111	medium	04:00:00	08/03/16	33	167	0.165	75.8333333333	78	0
E♂057	E	♂	27/02/15			29/12/15	305
E♀058	E	♀	27/02/15	A1	14:00:00	19/12/15	295	19/12/15	2015-12-25	106	1	0	25.0888888889	18.0914833906	17.8297781527	31.0522222222	16.4627036531	37.0961111111	medium	14:00:00	18/03/16	60	140	0.3	83.4166666667	3785	4023
E♂058	E	♂	27/02/15	H2		26/12/15	302	26/12/15
E♀059	E	♀	27/02/15	C2	20:00:00	16/12/15	292	16/12/15	2015-12-26	119	0	0	16.8922222222	15.7772451317	14.7379828926	33.835	16.0316572247	37.0961111111	medium	20:00:00	23/02/16	18	182	0.09	58.1666666667	39	46
E♂059	E	♂	27/02/15	C1		24/12/15	300	24/12/15
E♀060	E	♀	27/02/15	A2	20:00:00	09/12/15	285	09/12/15	2015-12-19	127	0	0	16.2011111111	16.3356357388	18.2874867938	36.6327777778	16.8291749691	37.0961111111	medium	20:00:00	12/02/16	9	17	0.3461538462	54.1666666667	272	48
E♂060	E	♂	27/02/15	A2		02/01/16	309	02/01/16
E♀061	E	♀	27/02/15	A2	17:00:00	01/01/16	308	01/01/16	2016-01-06	94	0	0	24.315	19.9175773196	19.4156751269	39.1211111111	16.9211498557	39.1211111111	medium	17:00:00	19/04/16	19	181	0.095	103.3333333333	302	314
E♂061	E	♂	27/02/15			01/01/16	308
E♂062	E	♂	27/02/15			01/01/16	308
E♀062	E	♀	27/02/15	A2	04:00:00	25/12/15	301	25/12/15	2016-01-01	98	1	0	14.2422222222	19.133024055	18.9394478285	34.44	16.8262516551	37.1511111111	medium	04:00:00	08/03/16	11	189	0.055	66.8333333333	2296	2309
E♀063	E	♀	27/02/15			21/12/15	297
E♂063	E	♂	27/02/15			01/01/16	308
E♀064	E	♀	27/02/15	H1	08:00:00	24/12/15	300	24/12/15	2015-12-30	102	0	0	18.3188888889	21.220257732	20.9720516185	33.835	17.0142830631	37.1511111111	medium	08:00:00	23/02/16	0	9	0	54.6666666667	341	297
E♂064	E	♂	27/02/15	A1		16/12/15	292	16/12/15
E♀065	E	♀	27/02/15	A1	08:00:00	14/12/15	290	14/12/15	2015-12-24	109	0	0	13.6422222222	15.736930126	17.2195478747	31.0522222222	16.6227074515	37.0961111111	medium	08:00:00	18/03/16	58	142	0.29	84.6666666667	19	0
E♂065	E	♂	27/02/15	H2		19/12/15	295	19/12/15
E♀066	E	♀	27/02/15	C2	08:00:00	09/12/15	285	09/12/15	2015-12-19	144	0	0	12.34	13.7110710195	15.1045846774	33.835	16.0577296904	37.0961111111	medium	08:00:00	19/04/16	2	48	0.04	121.7083333333	8	2
E♂066	E	♂	27/02/15	A1		09/12/15	285	09/12/15
E♀067	E	♀	27/02/15	H2	23:00:00	19/12/15	295	19/12/15	2015-12-25	120	1	0	18.0811111111	21.381792669	20.5947350331	36.9872222222	16.942884678	37.0961111111	medium	23:00:00	08/03/16	38	162	0.19	73.0416666667	7653	7699
E♂067	E	♂	27/02/15			07/01/16	314
E♀068	E	♀	27/02/15			26/12/15	302
E♂068	E	♂	27/02/15	H1		09/12/15	285	09/12/15
E♀069	E	♀	27/02/15	A1	11:00:00	11/12/15	287	11/12/15	2015-12-19	114	0	0	17.225	16.6579095074	17.0316892795	31.0522222222	16.545293026	37.0961111111	medium	11:00:00	05/02/16	5	195	0.025	47.5416666667	111	143
E♂069	E	♂	27/02/15	H2		16/12/15	292	16/12/15
E♂070	E	♂	27/02/15	C2		19/12/15	295	19/12/15
E♀070	E	♀	27/02/15	A1	23:00:00	17/12/15	293	17/12/15	2015-12-27	140	22	0	14.6972222222	18.7192153494	17.5566431551	31.0522222222	16.7448720453	37.0961111111	medium	23:00:00	16/02/16	13	187	0.065	50.0416666667	44	48
E♂071	E	♂	27/02/15	A2		22/12/15	298	22/12/15
E♀071	E	♀	27/02/15	H2	04:00:00	23/12/15	299	23/12/15	2015-12-30	113	0	0	14.7211111111	21.5461970218	20.8409052453	32.0211111111	17.1125186126	37.1511111111	medium	04:00:00	05/04/16	22	178	0.11	96.875	3731	4112
E♂072	E	♂	27/02/15	A1		02/01/16	309	02/01/16
E♀072	E	♀	27/02/15			27/12/15	303
E♂073	E	♂	27/02/15	C1		25/12/15	301	25/12/15
E♀073	E	♀	27/02/15			26/12/15	302
E♂074	E	♂	27/02/15	C1		06/01/16	313	06/01/16
E♀074	E	♀	27/02/15	A1	11:00:00	18/12/15	294	18/12/15	2015-12-28	133	0	0	21.6277777778	18.9213860252	17.7705088873	31.0522222222	16.6836247314	37.0961111111	medium	11:00:00	23/02/16	29	171	0.145	56.5416666667	4554	4572
E♂075	E	♂	27/02/15	C2		24/12/15	300	24/12/15
E♀075	E	♀	27/02/15	C1	08:00:00	21/12/15	297	21/12/15	2015-12-29	135	2	0	12.9922222222	15.0901947308	15.9549059513	31.74	16.1407632784	37.0961111111	medium	08:00:00	05/02/16	18	182	0.09	37.6666666667	20	0
E♀076	E	♀	27/02/15	C2	17:00:00	22/12/15	298	22/12/15	2015-12-29	132	0	0	18.4138888889	15.1362485682	14.767715172	25.4772222222	16.0891105034	37.1511111111	medium	17:00:00	16/02/16	37	163	0.185	48.2916666667	120	0
E♀077	E	♀	27/02/15	C1	23:00:00	22/12/15	298	22/12/15	2015-12-29	126	0	0	12.1711111111	15.907233677	15.180394247	24.5572222222	16.1685183738	37.1511111111	medium	23:00:00	26/02/16	26	174	0.13	58.0416666667	80	25
E♀078	E	♀	27/02/15	H1	14:00:00	22/12/15	298	22/12/15	2015-12-25	90	1	1	29.79	21.0493528064	20.3325660935	33.3127777778	16.7832115648	37.1511111111	medium	14:00:00	08/04/16	31	169	0.155	104.4583333333	53	40
E♀079	E	♀	27/02/15			26/12/15	302
E♀080	E	♀	27/02/15	A1	17:00:00	16/12/15	292	16/12/15	2015-12-23	117	1	0	20.96	13.6758648339	16.8815470953	31.0522222222	16.5420503136	37.0961111111	medium	17:00:00	19/04/16	39	161	0.195	117.3333333333	2552	2869
E♀081	E	♀	27/02/15	H1	23:00:00	10/12/15	286	10/12/15	2015-12-20	114	4	0	16.8922222222	18.5938258877	20.3453648425	40.7461111111	17.4289543314	40.7461111111	medium	23:00:00	05/04/16	10	40	0.2	106.0833333333	330	131
E♀082	E	♀	27/02/15	A1	20:00:00	16/12/15	292	16/12/15	2015-12-22	110	0	0	14.17	17.7807388316	16.6647925259	31.0522222222	16.5083744655	37.0961111111	medium	20:00:00	08/04/16	37	163	0.185	107.2083333333	107	0
E♀083	E	♀	27/02/15	C1	11:00:00	17/12/15	293	17/12/15	2015-12-26	114	0	0	23.93	16.6504180985	15.3584333994	31.74	16.1104044844	37.0961111111	medium	11:00:00	08/04/16	28	172	0.14	103.5833333333	43	11
E♀084	E	♀	27/02/15	H2	11:00:00	12/12/15	288	12/12/15	2015-12-25	142	15	0	24.2911111111	20.0784020619	19.9439956581	36.9872222222	17.5783293178	37.0961111111	medium	11:00:00	22/04/16	20	180	0.1	118.5833333333	3438	2722
E♀085	E	♀	27/02/15	A1	08:00:00	25/12/15	301	25/12/15	2016-01-03	100	8	2	15.7722222222	17.4569816724	17.7501666195	27.5538888889	16.7011540883	37.1511111111	medium	08:00:00	15/03/16	22	178	0.11	71.6666666667	24	46
E♀086	E	♀	27/02/15	H2	20:00:00	09/12/15	285	09/12/15	2015-12-16	135	0	0	19.08	18.135045819	19.6021522677	33.7827777778	17.0724084565	37.1511111111	medium	20:00:00	15/03/16	59	61	0.4916666667	89.1666666667	33	28
E♀087	E	♀	27/02/15	C1	17:00:00	17/12/15	293	17/12/15	2015-12-26	123	0	0	18.9611111111	16.4123997709	15.3584333994	31.74	16.1104044844	37.0961111111	medium	17:00:00	18/03/16	25	175	0.125	82.2916666667	30	74
E♀088	E	♀	27/02/15	C2	23:00:00	23/12/15	299	23/12/15	2015-12-29	112	0	0	12.0738888889	15.2014490263	15.2098418948	25.4772222222	16.0779917953	37.1511111111	medium	23:00:00	08/03/16	115	85	0.575	69.0416666667	44	53
E♀089	E	♀	27/02/15	A2	11:00:00	01/01/16	308	01/01/16	2016-01-06	84	0	0	31.9438888889	19.4699885452	19.4156751269	39.1211111111	16.9211498557	39.1211111111	medium	11:00:00	23/02/16	11	189	0.055	47.5416666667	0	0
E♀090	E	♀	27/02/15	H2	14:00:00	23/12/15	299	23/12/15	2015-12-28	113	0	0	26.085	21.5926632302	20.6261041054	30.95	16.9596852684	37.1511111111	medium	14:00:00	15/03/16	89	111	0.445	77.4166666667	200	303
E♀091	E	♀	27/02/15	C2	14:00:00	18/12/15	294	18/12/15	2015-12-29	100	0	0	22.7527777778	14.789558992	15.2642723805	33.835	16.0133692561	37.0961111111	medium	14:00:00	26/02/16	67	133	0.335	58.4166666667	451	397
E♀092	E	♀	27/02/15	H1	20:00:00	17/12/15	293	17/12/15	2015-12-24	122	2	0	20.055	20.5107044674	20.4650434292	40.7461111111	17.1283601398	40.7461111111	medium	20:00:00	04/03/16	27	173	0.135	70.1666666667	3576	3653
E♀093	E	♀	27/02/15	C2	17:00:00	12/12/15	288	12/12/15	2015-12-22	144	0	3	11.175	19.741975945	14.5243409329	33.835	16.066618905	37.0961111111	medium	17:00:00	23/02/16	36	164	0.18	62.2916666667	0	0
E♀094	E	♀	27/02/15	A2	17:00:00	22/12/15	298	22/12/15	2015-12-27	103	3	0	22.9922222222	19.3900057274	18.7689918733	34.44	16.7379221202	37.1511111111	medium	17:00:00	08/04/16	2	42	0.0454545455	102.3333333333
E♀095	E	♀	27/02/15	C2	17:00:00	23/12/15	299	23/12/15	2016-01-02	129	4	0	17.2488888889	16.8051431844	14.8561128568	25.4772222222	16.05095635	37.1511111111	medium	17:00:00	26/02/16	37	163	0.185	54.2916666667	41	92
E♀096	E	♀	27/02/15	A2	11:00:00	22/12/15	298	22/12/15	2015-12-28	95	0	0	24.3877777778	19.1870561283	18.7847529611	34.44	16.8620704999	37.1511111111	medium	11:00:00	18/03/16	19	181	0.095	80.5416666667	0	0
E♀097	E	♀	27/02/15	H1	20:00:00	25/12/15	301	25/12/15	2016-01-01	123	0	0	21.9388888889	22.0204982818	20.4227163001	33.835	17.1116627597	37.1511111111	medium	20:00:00	19/04/16	18	182	0.09	108.2083333333	8534	8794
E♀098	E	♀	27/02/15	C1	08:00:00	19/12/15	295	19/12/15	2015-12-27	103	0	0	14.84	16.5074742268	15.7769143797	31.74	16.1322478349	37.0961111111	medium	08:00:00	19/04/16	12	188	0.06	113.7083333333	47	29
E♀099	E	♀	27/02/15	H2	11:00:00	25/12/15	301	25/12/15	2015-12-30	78	0	0	22.9922222222	21.5089175258	21.1785175844	32.0211111111	16.9529338412	37.1511111111	medium	11:00:00	12/02/16	126	74	0.63	43.5416666667	48	0
E♀100	E	♀	27/02/15	H2	20:00:00	22/12/15	298	22/12/15	2015-12-28	115	1	0	20.5788888889	20.8118213058	20.1805636795	30.95	17.0800773806	37.1511111111	medium	20:00:00	15/03/16	58	142	0.29	77.1666666667	1275	1291
M♀001	M	♀	27/02/15	A2	04:00:00	21/12/15	297	21/12/15	2015-12-27	109	20	1	13.425	19.8247823597	19.3079271341	35.2077777778	16.707504721	37.0961111111	medium	04:00:00	05/04/16	22	178	0.11	99.875	27	0
M♂001	M	♂	27/02/15	H2		14/12/15	290	14/12/15
M♀002	M	♀	27/02/15	H2	11:00:00	09/12/15	285	09/12/15	2015-12-18	105	0	0	21.3177777778	17.1998167239	19.6162246482	36.715	17.1985282499	37.1511111111	medium	11:00:00	23/02/16	24	164	0.1276595745	66.5416666667	170	0
M♂002	M	♂	27/02/15	A2		24/12/15	300	24/12/15
M♀003	M	♀	27/02/15	C1	04:00:00	09/12/15	285	09/12/15	2015-12-15	120	6	0	12.7272222222	16.1602405498	14.7814196811	29.24	16.166461657	37.1511111111	medium	04:00:00	04/03/16	50	133	0.2732240437	79.8333333333	430	73
M♂003	M	♂	27/02/15	H1		14/12/15	290	14/12/15
M♀004	M	♀	27/02/15			04/01/16	311
M♂004	M	♂	27/02/15	C2		27/12/15	303	27/12/15
M♀005	M	♀	27/02/15			12/01/16	319
M♂005	M	♂	27/02/15	C2		01/01/16	308	01/01/16
M♀006	M	♀	27/02/15	C2	20:00:00	09/12/15	285	09/12/15	2015-12-14	109			21.0077777778	12.8272508591	14.8306323099	29.59	16.1323578004	37.1511111111	medium	20:00:00	08/03/16	121	30	0.8013245033	84.1666666667	22	12
M♂006	M	♂	27/02/15	H1		22/12/15	298	22/12/15
M♀007	M	♀	27/02/15	C1	04:00:00	22/12/15	298	22/12/15	2015-12-28	93	1	0	14.4811111111	16.1686884307	15.0204618173	24.5572222222	16.1839393545	37.1511111111	medium	04:00:00	29/04/16	38	162	0.19	122.875	0	0
M♂007	M	♂	27/02/15	H2		09/12/15	285	09/12/15
M♂008	M	♂	27/02/15	C1		18/12/15	294	18/12/15
M♀008	M	♀	27/02/15	C2	20:00:00	19/12/15	295	19/12/15	2015-12-25	108			17.0822222222	16.3046563574	15.6607774028	33.835	16.0860203816	37.0961111111	medium	20:00:00	23/02/16	31	169	0.155	59.1666666667	0	0
M♀009	M	♀	27/02/15
M♂009	M	♂	27/02/15	H2		26/12/15	302	26/12/15
M♀010	M	♀	27/02/15	A2	14:00:00	09/12/15	285	09/12/15	2015-12-19	95	0	0	25.1622222222	16.9340206186	18.2874867938	36.6327777778	16.8291749691	37.0961111111	medium	14:00:00	05/02/16	1	157	0.0063291139	47.4166666667	1175	614
M♂010	M	♂	27/02/15	A1		11/12/15	287	11/12/15
M♀011	M	♀	27/02/15	A2	23:00:00	09/12/15	285	09/12/15	2015-12-14	109	0	0	14.4088888889	18.3608705613	18.1648189517	36.6327777778	16.6277698552	37.1511111111	medium	23:00:00	08/03/16	23	177	0.115	84.0416666667	12	0
M♂011	M	♂	27/02/15	H1		18/12/15	294	18/12/15
M♀012	M	♀	27/02/15	A1	14:00:00	22/12/15	298	22/12/15	2015-12-27	104	13	0	25.2338888889	18.846093929	17.5834209051	27.2588888889	16.5542616831	37.1511111111	medium	14:00:00	16/02/16	33	167	0.165	50.4166666667	3669	3432
M♂012	M	♂	27/02/15	H2		22/12/15	298	22/12/15
M♀013	M	♀	27/02/15	A1	08:00:00	25/12/15	301	25/12/15	2015-12-29	105	1	1	12.8961111111	17.2591008018	18.5062083533	27.5538888889	16.5261438866	37.1511111111	medium	08:00:00	05/02/16	9	191	0.045	37.6666666667	158	152
M♂013	M	♂	27/02/15	C1		09/12/15	285	09/12/15
M♀014	M	♀	27/02/15	C1	20:00:00	29/12/15	305	29/12/15	2016-01-04	90	3	0	15.2938888889	12.1834822451	15.1672922135	24.5572222222	16.1858229689	37.1511111111	medium	20:00:00	05/04/16	49	151	0.245	91.2083333333	0	0
M♂014	M	♂	27/02/15	C2		04/01/16	311	04/01/16
M♀015	M	♀	27/02/15			01/01/16	308
M♂015	M	♂	27/02/15	H2		22/12/15	298	22/12/15
M♂016	M	♂	27/02/15	A2		14/12/15	290	14/12/15
M♀016	M	♀	27/02/15	C2	04:00:00	12/12/15	288	12/12/15	2015-12-24	100	2	1	12.2677777778	12.5133390607	14.7111168033	33.835	16.028531653	37.0961111111	medium	04:00:00	22/04/16	13	187	0.065	119.875	0	5
M♀017	M	♀	27/02/15	A1	14:00:00	11/12/15	287	11/12/15	2015-12-20	100			19.1272222222	15.7738717068	16.7224874917	31.0522222222	16.5977682273	37.0961111111	medium	14:00:00	18/03/16	31	64	0.3263157895	88.4166666667	605	644
M♂017	M	♂	27/02/15	C2		25/12/15	301	25/12/15
M♀018	M	♀	27/02/15	H1	20:00:00	19/12/15	295	19/12/15	2015-12-24	102	0	0	20.055	20.5107044674	20.7659030405	40.7461111111	16.9047329122	40.7461111111	medium	20:00:00	04/03/16	27	173	0.135	70.1666666667	8289	8197
M♂018	M	♂	27/02/15	A2		11/12/15	287	11/12/15
M♀019	M	♀	27/02/15	C1	20:00:00	11/12/15	287	11/12/15	2015-12-25	115	1	0	18.1761111111	16.7075945017	15.080300409	31.74	16.0804764385	37.0961111111	medium	20:00:00	08/03/16	139	61	0.695	73.1666666667	2173	1958
M♂019	M	♂	27/02/15	A2		09/12/15	285	09/12/15
M♀020	M	♀	27/02/15	A2	20:00:00	09/12/15	285	09/12/15	2015-12-17	107	0	0	15.7	16.495744559	17.8342585531	36.6327777778	16.81705943	37.1511111111	medium	20:00:00	18/03/16	22	85	0.2056074766	91.1666666667	83	120
M♂020	M	♂	27/02/15	C1		14/12/15	290	14/12/15
M♀021	M	♀	27/02/15	C1	08:00:00	09/12/15	285	09/12/15	2015-12-19	109	2	0	11.565	13.7794043528	15.3166492076	31.74	16.1089543314	37.0961111111	medium	08:00:00	04/03/16	49	151	0.245	75.6666666667	161	58
M♂021	M	♂	27/02/15	A2		25/12/15	301	25/12/15
M♀022	M	♀	27/02/15	C1	11:00:00	25/12/15	301	25/12/15	2015-12-28	94	0	1	17.32	16.0408533792	15.8628415431	24.5572222222	16.1662246315	37.1511111111	medium	11:00:00	23/02/16	78	99	0.4406779661	56.5416666667	0	0
M♂022	M	♂	27/02/15	C1		26/12/15	302	26/12/15
M♀023	M	♀	27/02/15	H2	23:00:00	09/12/15	285	09/12/15	2015-12-19	124	0	0	15.9627777778	17.7288373425	19.9790428866	36.9872222222	17.2392591869	37.0961111111	medium	23:00:00	08/03/16	52	111	0.3190184049	79.0416666667	1893	1173
M♂023	M	♂	27/02/15
M♂024	M	♂	27/02/15	A1		22/12/15	298	22/12/15
M♀024	M	♀	27/02/15	H1	23:00:00	09/12/15	285	09/12/15	2015-12-17	89	0	0	14.84	18.3434478809	19.9289778625	34.6511111111	17.2463152525	37.1511111111	medium	23:00:00	19/04/16	36	165	0.1791044776	123.0833333333	735	482
M♂025	M	♂	27/02/15	A1		19/12/15	295	19/12/15
M♀025	M	♀	27/02/15	A2	14:00:00	25/12/15	301	25/12/15	2016-01-01	106	2	0	27.3822222222	19.7370962199	18.9394478285	34.44	16.8262516551	37.1511111111	medium	14:00:00	05/02/16	2	198	0.01	34.4166666667	2870	1464
M♂026	M	♂	27/02/15
M♀026	M	♀	27/02/15	H1	11:00:00				2015-12-31	105	6	0	23.16	19.386672394					medium	11:00:00	22/04/16	34	166	0.17	112.5833333333	274	300
M♂027	M	♂	27/02/15
M♀027	M	♀	27/02/15	H2	04:00:00	24/12/15	300	24/12/15	2016-01-02	104	1	2	18.6522222222	22.6594788087	20.313748702	32.0211111111	17.2970435849	37.1511111111	medium	04:00:00	08/03/16	141	59	0.705	65.8333333333	119	122
M♂028	M	♂	27/02/15
M♀028	M	♀	27/02/15	A1	17:00:00	09/12/15	285	09/12/15	2015-12-10	93	14	3	27.6277777778	18.8077835052	17.9688764045	30.5711111111	16.2436229949	37.1511111111	medium	17:00:00	08/04/16	7	49	0.125	119.3333333333	704	713
M♂029	M	♂	27/02/15	C1
M♀029	M	♀	27/02/15	A1	11:00:00	25/12/15	301	25/12/15	2015-12-28	125	0	0	21.6277777778	18.9213860252	18.5062083533	27.5538888889	16.5261438866	37.1511111111	medium	11:00:00	23/02/16	29	171	0.145	56.5416666667	16	0
M♂030	M	♂	27/02/15	A1		14/12/15	290	14/12/15
M♀030	M	♀	27/02/15	A1	04:00:00	21/12/15	297	21/12/15	2015-12-27	120	2	1	12.6777777778	18.5620446735	18.1157286589	31.0522222222	16.5004595082	37.0961111111	medium	04:00:00	26/02/16	49	151	0.245	60.8333333333	1229	929
M♂031	M	♂	27/02/15	A2		19/12/15	295	19/12/15
M♀031	M	♀	27/02/15	C2	23:00:00	09/12/15	285	09/12/15	2015-12-10	118	7	0	15.6522222222	19.347932417	15.7283270911	27.9488888889	16.204668338	37.1511111111	medium	23:00:00	08/03/16	39	39	0.5	88.0416666667	0	0
M♀032	M	♀	27/02/15	C2	14:00:00	18/12/15	294	18/12/15	2015-12-25	92	0	0	22.6811111111	15.8453379152	15.4824004512	33.835	16.0588480823	37.0961111111	medium	14:00:00	29/04/16	60	140	0.3	125.4583333333	49	54
M♂032	M	♂	27/02/15	H1		14/12/15	290	14/12/15
M♀033	M	♀	27/02/15	A2	11:00:00	19/12/15	295	19/12/15	2015-12-26	113			32.33	19.7082817869	19.023643542	35.2077777778	16.7369666384	37.0961111111	medium	11:00:00	12/02/16	125	75	0.625	47.5416666667	49	0
M♂033	M	♂	27/02/15	A1		24/12/15	300	24/12/15
M♀034	M	♀	27/02/15	A1	08:00:00	14/12/15	290	14/12/15	2015-12-22	110	0	0	16.1772222222	22.5038888889	16.7714104487	31.0522222222	16.4853655228	37.0961111111	medium	08:00:00	15/03/16	114	86	0.57	83.6666666667	28	0
M♂034	M	♂	27/02/15	H1		14/12/15	290	14/12/15
M♀035	M	♀	27/02/15	A2	08:00:00	26/12/15	302	26/12/15	2016-01-01	103	0	0	18.3427777778	19.3554180985	18.8756361705	34.44	16.7840130451	37.1511111111	medium	08:00:00	26/02/16	49	151	0.245	55.6666666667	0	0
M♂035	M	♂	27/02/15	C1		26/12/15	302	26/12/15
M♀036	M	♀	27/02/15	C2	04:00:00	25/12/15	301	25/12/15	2016-01-03	95	0	0	15.3422222222	15.9880756014	14.9589799868	25.4772222222	16.059382909	37.1511111111	medium	04:00:00	12/02/16	42	70	0.375	39.8333333333	65	42
M♂036	M	♂	27/02/15	A2		02/01/16	309	02/01/16
M♀037	M	♀	27/02/15
M♂037	M	♂	27/02/15	C1		09/12/15	285	09/12/15
M♀038	M	♀	27/02/15	C1	08:00:00	09/12/15	285	09/12/15	2015-12-17	110	0	0	9.2622222222	10.9265406644	14.5496562864	29.24	16.1439694168	37.1511111111	medium	08:00:00	23/02/16	45	155	0.225	67.6666666667	0	0
M♂038	M	♂	27/02/15	A1		21/12/15	297	21/12/15
M♂039	M	♂	27/02/15	H1		26/12/15	302	26/12/15
M♀039	M	♀	27/02/15	H1	08:00:00	17/12/15	293	17/12/15	2015-12-22	96	0	0	19.08	27.2512256586	20.3121892952	40.7461111111	16.9733576436	40.7461111111	medium	08:00:00	22/04/16	23	177	0.115	121.7083333333	17	0
M♀040	M	♀	27/02/15	H1	20:00:00	14/12/15	290	14/12/15	2015-12-20	104	0	0	19.865	18.4898396334	20.3457274091	40.7461111111	17.1061054676	40.7461111111	medium	20:00:00	05/04/16	45	123	0.2678571429	106.2083333333	47	9
M♂040	M	♂	27/02/15	H1		26/12/15	302	26/12/15
M♀041	M	♀	27/02/15			04/01/16	311
M♂041	M	♂	27/02/15	H2		22/12/15	298	22/12/15
M♀042	M	♀	27/02/15	C1	11:00:00	09/12/15	285	09/12/15	2015-12-17	99	0	0	12.485	11.013556701	14.5496562864	29.24	16.1439694168	37.1511111111	medium	11:00:00	22/04/16	7	54	0.1147540984	126.5833333333	0	0
M♂042	M	♂	27/02/15	C2		11/12/15	287	11/12/15
M♀043	M	♀	27/02/15	C1	20:00:00	26/12/15	302	26/12/15	2015-12-31	84	1	0	16.9872222222	14.6422565865	15.8561916772	24.5572222222	16.1612885546	37.1511111111	medium	20:00:00	08/03/16	29	171	0.145	67.1666666667	46	58
M♂043	M	♂	27/02/15	H2		28/12/15	304	28/12/15
M♀044	M	♀	27/02/15	A2	20:00:00	25/12/15	301	25/12/15	2015-12-28	112	2	0	20.3411111111	19.5984822451	19.4479053429	34.44	16.6175292483	37.1511111111	medium	20:00:00	12/02/16	76	124	0.38	45.1666666667	3705	3626
M♂044	M	♂	27/02/15	C1		22/12/15	298	22/12/15
M♀045	M	♀	27/02/15	A1	17:00:00	29/12/15	305	29/12/15	2016-01-02	105	10	1	20.055	18.1776231386	17.2581053722	27.5538888889	16.5309330164	37.1511111111	medium	17:00:00	22/04/16	39	161	0.195	110.3333333333	7	0
M♂045	M	♂	27/02/15	H1		21/12/15	297	21/12/15
M♀046	M	♀	27/02/15	A1	20:00:00	09/12/15	285	09/12/15	2015-12-16	115	1	0	18.105	14.7409507446	16.7833385799	30.5711111111	16.5476322415	37.1511111111	medium	20:00:00	26/02/16	40	160	0.2	71.1666666667	10	120
M♂046	M	♂	27/02/15	C2		09/12/15	285	09/12/15
M♂047	M	♂	27/02/15	H2		11/12/15	287	11/12/15
M♀047	M	♀	27/02/15	C1	14:00:00	25/12/15	301	25/12/15	2016-01-02	110	7	1	16.8922222222	17.2359793814	15.3320228184	24.5572222222	16.1640444097	37.1511111111	medium	14:00:00	15/03/16	35	165	0.175	72.4166666667	318	205
M♂048	M	♂	27/02/15	A2		16/12/15	292	16/12/15
M♀048	M	♀	27/02/15	H2	20:00:00	25/12/15	301	25/12/15	2015-12-30	123	4	3	16.8438888889	18.6356242841	21.1785175844	32.0211111111	16.9529338412	37.1511111111	medium	20:00:00	08/04/16	4	196	0.02	99.2083333333	24	0
M♂049	M	♂	27/02/15	C1		23/12/15	299	23/12/15
M♀049	M	♀	27/02/15
M♂050	M	♂	27/02/15	A2		19/12/15	295	19/12/15
M♀050	M	♀	27/02/15	H1	17:00:00	25/12/15	301	25/12/15	2015-12-28	119	10	2	22.3927777778	20.40069874	20.8259521168	33.835	16.7793198541	37.1511111111	medium	17:00:00	05/02/16	2	198	0.01	38.2916666667	3578	3657
M♂051	M	♂	27/02/15			29/12/15	305
M♀051	M	♀	27/02/15	H1	14:00:00	22/12/15	298	22/12/15	2015-12-27	103	11	0	26.695	20.702416953	20.3470807062	33.835	16.9823887044	37.1511111111	medium	14:00:00	04/03/16	18	182	0.09	67.4166666667	890	712
M♂052	M	♂	27/02/15
M♀052	M	♀	27/02/15	A1	20:00:00	17/12/15	293	17/12/15	2015-12-24	105	5	0	20.555	17.1110824742	17.3303761985	31.0522222222	16.5251862343	37.0961111111	medium	20:00:00	26/02/16	19	181	0.095	63.1666666667	8961	7710
M♂053	M	♂	27/02/15	H2		21/12/15	297	21/12/15
M♀053	M	♀	27/02/15	A1	04:00:00	09/12/15	285	09/12/15	2015-12-16	84	0	0	9.78	18.1827949599	16.7833385799	30.5711111111	16.5476322415	37.1511111111	medium	04:00:00	04/03/16	43	157	0.215	78.8333333333	9	0
M♂054	M	♂	27/02/15	A1
M♀054	M	♀	27/02/15	C2	08:00:00	21/12/15	297	21/12/15	2015-12-29	106	0	0	11.4672222222	14.7433791523	15.6020855175	33.835	16.0662567559	37.0961111111	medium		29/04/16	51	49	0.51	121.7083333333	0	0
M♀055	M	♀	27/02/15	H2	23:00:00	22/12/15	298	22/12/15	2015-12-27	118	0	0	18.6522222222	21.2806758305	20.3547064593	30.95	16.9835700332	37.1511111111	medium	23:00:00	12/02/16	40	160	0.2	46.0416666667	6105	5541
M♂055	M	♂	27/02/15	C2		14/12/15	290	14/12/15
M♀056	M	♀	27/02/15	C2	11:00:00	25/12/15	301	25/12/15	2016-01-03	116	4	0	13.4727777778	15.7641695304	14.9589799868	25.4772222222	16.059382909	37.1511111111	medium	11:00:00	05/02/16	9	191	0.045	32.5416666667	0	0
M♂056	M	♂	27/02/15	A2		27/12/15	303	27/12/15
M♀057	M	♀	27/02/15	C1	17:00:00	21/12/15	297	21/12/15	2015-12-25	104	1	0	19.8411111111	16.4908648339	16.3542802487	31.74	16.1468407458	37.0961111111	medium	17:00:00	05/02/16	3	197	0.015	41.2916666667	218	182
M♂057	M	♂	27/02/15	C2		09/12/15	285	09/12/15
M♀058	M	♀	27/02/15	A2	17:00:00	24/12/15	300	24/12/15	2015-12-30	138	1	0	20.6027777778	18.562021764	19.4405093113	34.44	16.748305116	37.1511111111	medium	17:00:00	04/03/16	32	168	0.16	64.2916666667	12040	10094
M♂058	M	♂	27/02/15	A2		22/12/15	298	22/12/15
M♀059	M	♀	27/02/15	H1	11:00:00	19/12/15	295	19/12/15	2015-12-27	132	5	0	23.3277777778	21.2909908362	20.6727998767	40.7461111111	17.16613184	40.7461111111	medium	11:00:00	18/03/16	12	188	0.06	81.5416666667	3784	2303
M♂059	M	♂	27/02/15	C2		22/12/15	298	22/12/15
M♀060	M	♀	27/02/15			02/01/16	309
M♂060	M	♂	27/02/15	H2		19/12/15	295	19/12/15
M♀061	M	♀	27/02/15	C2	08:00:00	21/12/15	297	21/12/15	2015-12-29	132	0	0	11.4672222222	14.7433791523	15.6020855175	33.835	16.0662567559	37.0961111111	medium		29/04/16	51	49	0.51	121.7083333333	0	0
M♂061	M	♂	27/02/15	H2		16/12/15	292	16/12/15
M♂062	M	♂	27/02/15	H1		16/12/15	292	16/12/15
M♀062	M	♀	27/02/15	H2	20:00:00	09/12/15	285	09/12/15	2015-12-16	104			19.08	18.135045819	19.6021522677	33.7827777778	17.0724084565	37.1511111111	medium	20:00:00	15/03/16	59	61	0.4916666667	89.1666666667	109	8
M♀063	M	♀	27/02/15	C2	08:00:00	09/12/15	285	09/12/15	2015-12-27	99	0	0	14.6488888889	16.1983676976	14.9524753763	33.835	15.9488810733	37.0961111111	medium	08:00:00	04/03/16	45	155	0.225	67.6666666667	0	0
M♂063	M	♂	27/02/15	A1		09/12/15	285	09/12/15
M♀064	M	♀	27/02/15	H2	17:00:00	16/12/15	292	16/12/15	2015-12-22	110	0	0	19.08	22.9813917526	19.3661829771	36.9872222222	16.9775161164	37.0961111111	medium	17:00:00	22/04/16	7	193	0.035	121.3333333333	1432	849
M♂064	M	♂	27/02/15	C2		23/12/15	299	23/12/15
M♀065	M	♀	27/02/15	A1	23:00:00	24/12/15	300	24/12/15	2015-12-27	106	3	0	14.6972222222	18.7192153494	18.5516833056	27.2588888889	16.4673134944	37.1511111111	medium	23:00:00	16/02/16	13	187	0.065	50.0416666667	1262	1198
M♂065	M	♂	27/02/15	A1		22/12/15	298	22/12/15
M♀066	M	♀	27/02/15	A2	04:00:00	23/12/15	299	23/12/15	2015-12-28	106	42	8	15.1272222222	19.4688316151	19.2063107748	34.44	16.7397407263	37.1511111111	medium	04:00:00	15/03/16	30	170	0.15	77.8333333333	18	23
M♂066	M	♂	27/02/15	C2		16/12/15	292	16/12/15
M♀067	M	♀	27/02/15
M♂067	M	♂	27/02/15	H1		09/12/15	285	09/12/15
M♀068	M	♀	27/02/15	H2	08:00:00	26/12/15	302	26/12/15	2015-12-30	111			14.6972222222	21.5237800687	21.1182544237	32.0211111111	16.871581038	37.1511111111	medium	08:00:00	18/03/16	139	161	0.4633333333	78.6666666667	7	0
M♂068	M	♂	27/02/15	A1		09/12/15	285	09/12/15
M♀069	M	♀	27/02/15	H2	17:00:00	19/12/15	295	19/12/15	2015-12-25	93	3	3	29.24	20.7559507446	20.5947350331	36.9872222222	16.942884678	37.0961111111	medium	17:00:00	05/02/16	2	161	0.0122699387	41.2916666667	4170	3124
M♂069	M	♂	27/02/15	C1		21/12/15	297	21/12/15
M♂070	M	♂	27/02/15	H1		09/12/15	285	09/12/15
M♀070	M	♀	27/02/15	C1	08:00:00	25/12/15	301	25/12/15	2016-01-01	104	13	4	14.8877777778	15.8783218786	15.4808285392	24.5572222222	16.1607427666	37.1511111111	medium	08:00:00	15/03/16	83	117	0.415	73.6666666667	12	0
M♂071	M	♂	27/02/15	A2		09/12/15	285	09/12/15
M♀071	M	♀	27/02/15	C2	23:00:00	01/01/16	308	01/01/16	2016-01-08	104	0	0	13.7861111111	18.4830355097	15.2049605189	28.1222222222	16.1109224892	37.1511111111	medium	23:00:00	08/03/16	22	178	0.11	59.0416666667	0	73
M♂072	M	♂	27/02/15	H2		09/12/15	285	09/12/15
M♀072	M	♀	27/02/15	H2	11:00:00	16/12/15	292	16/12/15	2015-12-22	95	0	0	20.5072222222	26.4685796105	19.3661829771	36.9872222222	16.9775161164	37.0961111111	medium	11:00:00	29/04/16	42	158	0.21	128.5833333333	3887	3233
M♂073	M	♂	27/02/15	C1		18/12/15	294	18/12/15
M♀073	M	♀	27/02/15	H2	14:00:00	09/12/15	285	09/12/15	2015-12-16	93	0	0	19.7461111111	19.7913688431	19.6021522677	33.7827777778	17.0724084565	37.1511111111	medium	14:00:00	15/03/16	34	139	0.1965317919	89.4166666667	938	583
M♂074	M	♂	27/02/15	A2		01/01/16	308	01/01/16
M♀074	M	♀	27/02/15	H1	23:00:00	25/12/15	301	25/12/15	2015-12-27	100	1	0	17.7238888889	20.0500343643	21.0901650165	33.835	16.6697972694	37.1511111111	medium	23:00:00	18/03/16	39	127	0.234939759	81.0416666667	343	194
M♂075	M	♂	27/02/15	H2		09/12/15	285	09/12/15
M♀075	M	♀	27/02/15
M♀076	M	♀	27/02/15	A2	11:00:00	10/12/15	286	10/12/15	2015-12-19	115	0	0	18.1288888889	17.648069874	18.4578254508	36.6327777778	16.8092438844	37.0961111111	medium	11:00:00	23/02/16	42	158	0.21	65.5416666667	4	0
M♀077	M	♀	27/02/15	C2	17:00:00	28/12/15	304	28/12/15	2016-01-04	95	0	0	17.9861111111	11.2767010309	14.7481906373	26.085	16.1026085824	37.1511111111								56	23
M♀078	M	♀	27/02/15	H1	17:00:00	09/12/15	285	09/12/15	2015-12-16	114	9	0	21.27	19.0371592211	20.0673207415	34.6511111111	17.1590084869	37.1511111111	medium	17:00:00	12/02/16	43	157	0.215	57.2916666667	0	0
M♀079	M	♀	27/02/15	A2	23:00:00	17/12/15	293	17/12/15	2015-12-23	133	1	0	12.6538888889	16.6593585338	18.4960086239	35.2077777778	16.7183173797	37.0961111111	medium	23:00:00	23/02/16	37	163	0.185	61.0416666667	47	0
M♀080	M	♀	27/02/15	C1	17:00:00	16/12/15	292	16/12/15	2015-12-25	131	0	0	19.8411111111	16.4908648339	14.9601014821	31.74	16.0961719954	37.0961111111	medium	17:00:00	05/02/16	3	197	0.015	41.2916666667	0	0
M♀081	M	♀	27/02/15
M♀082	M	♀	27/02/15	C2	11:00:00	09/12/15	285	09/12/15	2015-12-17	110	3	0	10.785	10.6893184422	14.2964827184	29.59	16.0924392124	37.1511111111	medium	11:00:00	26/02/16	58	142	0.29	70.5416666667	0	0
M♀083	M	♀	27/02/15	C1	14:00:00	09/12/15	285	09/12/15	2015-12-22	134	0	0	14.7922222222	22.0986769759	15.0807470387	31.74	16.1084476135	37.0961111111	medium	14:00:00	04/03/16	8	192	0.04	72.4166666667	554	506
M♀084	M	♀	27/02/15	H2	14:00:00	25/12/15	301	25/12/15	2015-12-27	98	1	0	28.2211111111	21.8312084765	21.4327414741	30.95	16.7035931497	37.1511111111	medium	14:00:00	04/03/16	28	172	0.14	67.4166666667	703	627
M♀085	M	♀	27/02/15	H2	04:00:00	10/12/15	286	10/12/15	2015-12-20	115	9	2	15.0311111111	17.6651260023	19.8245880248	36.9872222222	17.2994468321	37.0961111111	medium	04:00:00	05/04/16	38	162	0.19	106.875	22	16
M♀086	M	♀	27/02/15	H2	08:00:00	12/12/15	288	12/12/15	2015-12-23	122	21	7	13.185	16.6996105384	19.7151907313	36.9872222222	17.406359315	37.0961111111	medium	08:00:00	15/03/16	87	113	0.435	82.6666666667	1363	1362
M♀087	M	♀	27/02/15	A2	08:00:00	09/12/15	285	09/12/15	2015-12-11	91	1	0	16.3677777778	20.1044329897	18.4429363401	36.6327777778	16.4426565518	37.1511111111	medium	08:00:00	26/02/16	12	13	0.48	76.6666666667	3161	2057
M♀088	M	♀	27/02/15	A2	17:00:00	11/12/15	287	11/12/15	2015-12-21	107			34.8888888889	21.6714375716	18.1112114864	36.6327777778	16.9693690174	37.0961111111	medium	17:00:00	08/04/16	1	30	0.0322580645	108.3333333333	10461	10662
M♀089	M	♀	27/02/15	H1	04:00:00	09/12/15	285	09/12/15	2015-12-18	98	0	0	11.4922222222	18.0505211913	20.4022347099	40.7461111111	17.9807362549	40.7461111111	medium	04:00:00	18/03/16	27	173	0.135	90.8333333333
M♀090	M	♀	27/02/15	C2	17:00:00	09/12/15	285	09/12/15	2015-12-16	102	0	0	13.9538888889		14.3875344304	29.59	16.1019422735	37.1511111111	medium	17:00:00	08/03/16	48	88	0.3529411765	82.2916666667	42	0
M♀091	M	♀	27/02/15	C2	14:00:00	16/12/15	292	16/12/15	2015-12-27	109	0	0	20.0788888889	15.9978064147	14.6726686146	33.835	16.01472423	37.0961111111	medium	14:00:00	23/02/16	127	73	0.635	57.4166666667	5	0
M♀092	M	♀	27/02/15	A1	23:00:00	09/12/15	285	09/12/15	2015-12-15	103	0	0	11.8072222222	18.683768614	16.9026928562	30.5711111111	16.5215956893	37.1511111111	medium	23:00:00	18/03/16	79	121	0.395	93.0416666667	313	302
M♀093	M	♀	27/02/15	H1	14:00:00	09/12/15	285	09/12/15	2015-12-17	102	0	0	24.7738888889	18.3788717068	19.9289778625	34.6511111111	17.2463152525	37.1511111111	medium	14:00:00	15/03/16	28	50	0.358974359	88.4166666667	8040	8145
M♀094	M	♀	27/02/15	A1	04:00:00				2015-12-30	87	4	0	9.78	18.061277205					medium	04:00:00	18/03/16	3	197	0.015	78.8333333333	48	4
M♀095	M	♀	27/02/15	A1	11:00:00	09/12/15	285	09/12/15	2015-12-16	117	0	0	17.3677777778	16.6994043528	16.7833385799	30.5711111111	16.5476322415	37.1511111111	medium	11:00:00	22/04/16	2	198	0.01	127.5833333333	46	0
M♀096	M	♀	27/02/15	C1	23:00:00	09/12/15	285	09/12/15	2015-12-24	123	0	0	13.7861111111	15.8152978236	15.2182109884	31.74	16.0840356189	37.0961111111	medium	23:00:00	23/02/16	74	126	0.37	60.0416666667	3450	3219
M♀097	M	♀	27/02/15			06/01/16	313
M♀098	M	♀	27/02/15			16/12/15	292			83																10	0
M♀099	M	♀	27/02/15	C1	23:00:00	16/12/15	292	16/12/15	2015-12-23	95	0	0	11.7588888889	11.9703436426	14.7350834743	31.74	16.1290269367	37.0961111111	medium	23:00:00	16/02/16	62	138	0.31	54.0416666667	0	0
M♀100	M	♀	27/02/15	H1	04:00:00	28/12/15	304	28/12/15	2016-01-01	71	0	0	15.4138888889	20.2466494845	20.0847744301	33.835	16.8843943044	37.1511111111								149	107
P♀001	P	♀	27/02/15	H1	11:00:00	14/12/15	290	14/12/15	2015-12-22	101	0	0	21.6522222222	26.985257732	20.4200149039	40.7461111111	17.2889695253	40.7461111111	medium	11:00:00	23/02/16	46	156	0.2277227723	62.5416666667	124	53
P♂001	P	♂	27/02/15
P♀002	P	♀	27/02/15	A2	17:00:00	16/12/15	292	16/12/15	2015-12-22	119	0	0	16.7961111111	19.4935452463	18.0863173353	35.2077777778	16.7552460333	37.0961111111	medium	17:00:00	08/04/16	32	168	0.16	107.3333333333	6	0
P♂002	P	♂	27/02/15
P♀003	P	♀	27/02/15	A1	11:00:00	19/12/15	295	19/12/15	2015-12-24	113	0	0	23.8088888889	16.7291237113	17.7176369623	31.0522222222	16.4325166591	37.0961111111	medium	11:00:00	15/03/16	54	146	0.27	81.5416666667	105	62
P♂003	P	♂	27/02/15
P♀004	P	♀	27/02/15	H1	20:00:00	22/12/15	298	22/12/15	2015-12-24	97	0	0	20.055	20.5107044674	20.3075236524	33.3127777778	16.7209897766	37.1511111111	medium	20:00:00	04/03/16	27	173	0.135	70.1666666667	0	0
P♂004	P	♂	27/02/15	H1		08/01/16	315	08/01/16
P♀005	P	♀	27/02/15	C1	20:00:00	16/12/15	292	16/12/15	2015-12-22	112	0	0	10.5161111111	17.6780297824	14.548527684	31.74	16.1408496668	37.0961111111	medium	20:00:00	08/04/16	28	172	0.14	107.2083333333	41	0
P♂005	P	♂	27/02/15
P♀006	P	♀	27/02/15	H1	23:00:00	16/12/15	292	16/12/15	2015-12-20	111	0	0	16.8922222222	18.5938258877	19.8828032839	40.7461111111	16.9174224566	40.7461111111	medium	23:00:00	05/04/16	10	40	0.2	106.0833333333	0	0
P♂006	P	♂	27/02/15	C2		04/01/16	311	04/01/16
P♀007	P	♀	27/02/15
P♂007	P	♂	27/02/15
P♂008	P	♂	27/02/15
P♀008	P	♀	27/02/15	A1	20:00:00	12/12/15	288	12/12/15	2015-12-20	111			19.1988888889	16.1260194731	16.6099676226	31.0522222222	16.5579160426	37.0961111111	medium	23:00:00	23/02/16	149	51	0.745	64.1666666667	35	1
P♀009	P	♀	27/02/15			25/12/15	301
P♂009	P	♂	27/02/15			16/01/16	323
P♀010	P	♀	27/02/15	A2	11:00:00	11/12/15	287	11/12/15	2015-12-21	137	0	0	28.4438888889	18.9005670103	18.1112114864	36.6327777778	16.9693690174	37.0961111111	medium	11:00:00	12/02/16	161	39	0.805	52.5416666667	0	0
P♂010	P	♂	27/02/15	A1		06/01/16	313	06/01/16
P♀011	P	♀	27/02/15	C1	17:00:00	22/12/15	298	22/12/15	2015-12-27	85	0	0	17.2488888889	16.070395189	15.1481715006	24.5572222222	16.1770097241	37.1511111111	medium	17:00:00	26/02/16	64	136	0.32	60.2916666667	39	0
P♂011	P	♂	27/02/15	C2		04/01/16	311	04/01/16
P♀012	P	♀	27/02/15	A2
P♂012	P	♂	27/02/15			15/01/16	322
P♀013	P	♀	27/02/15	C1	23:00:00	12/12/15	288	12/12/15	2015-12-24	151	0	0	13.7861111111	15.8152978236	14.9973181646	31.74	16.1101818932	37.0961111111	medium	23:00:00	23/02/16	74	126	0.37	60.0416666667	101	47
P♂013	P	♂	27/02/15
P♀014	P	♀	27/02/15	C1	17:00:00	09/12/15	285	09/12/15	2015-12-14	109	0	0	21.8672222222	12.2141981672	15.1033749452	29.24	16.1726499316	37.1511111111	medium	17:00:00	23/02/16	30	170	0.15	70.2916666667	38	99
P♂014	P	♂	27/02/15
P♀015	P	♀	27/02/15			23/12/15	299
P♂015	P	♂	27/02/15	A2		07/01/16	314	07/01/16
P♂016	P	♂	27/02/15			25/01/16	332
P♀016	P	♀	27/02/15	H2	04:00:00	14/12/15	290	14/12/15	2015-12-22	131	0	0	21.2227777778	25.8146563574	19.7439459348	36.9872222222	17.146201298	37.0961111111	medium	04:00:00	16/02/16	6	48	0.1111111111	55.8333333333	5759	6164
P♀017	P	♀	27/02/15	H2	04:00:00	18/12/15	294	18/12/15	2015-12-23	107	8	0	12.34	18.0839289805	20.2392594928	36.9872222222	16.8523106727	37.0961111111	medium	04:00:00	08/04/16	43	157	0.215	106.875	38	0
P♂017	P	♂	27/02/15			20/01/16	327
P♀018	P	♀	27/02/15	A2	17:00:00	22/12/15	298	22/12/15	2015-12-25	95	0	0	25.1861111111	19.6724799542	18.7090478832	34.44	16.5926012025	37.1511111111	medium	17:00:00	08/04/16	31	169	0.155	104.3333333333	0	0
P♂018	P	♂	27/02/15			15/01/16	322
P♀019	P	♀	27/02/15	C2	14:00:00	18/12/15	294	18/12/15	2015-12-27	48	2	0	20.0788888889	15.9978064147	15.3001467951	33.835	16.0319548089	37.0961111111	medium	14:00:00	23/02/16	127	73	0.635	57.4166666667	36	25
P♂019	P	♂	27/02/15
P♀020	P	♀	27/02/15	H1	17:00:00	16/12/15	292	16/12/15	2015-12-19	110	1	0	21.0322222222	18.6184994273	20.2574782769	40.7461111111	16.7843733585	40.7461111111	medium	17:00:00	26/02/16	55	145	0.275	68.2916666667	77	29
P♂020	P	♂	27/02/15	C1		08/01/16	315	08/01/16
P♀021	P	♀	27/02/15	A2	23:00:00	14/12/15	290	14/12/15	2015-12-20	109	1	0	14.7211111111	17.8780756014	18.2184908136	36.6327777778	16.7366752404	37.0961111111	medium	23:00:00	16/02/16	15	50	0.2307692308	57.0416666667	163	239
P♂021	P	♂	27/02/15
P♀022	P	♀	27/02/15	C1	08:00:00	22/12/15	298	22/12/15	2015-12-29	98	1	0	12.9922222222	15.0901947308	15.180394247	24.5572222222	16.1685183738	37.1511111111								40	0
P♂022	P	♂	27/02/15			20/01/16	327
P♀023	P	♀	27/02/15	A1	17:00:00	16/12/15	292	16/12/15	2015-12-22	135	16	0	16.3922222222	19.3687170676	16.6647925259	31.0522222222	16.5083744655	37.0961111111	medium	17:00:00	05/04/16	29	171	0.145	104.3333333333	1053	747
P♂023	P	♂	27/02/15	H1		05/01/16	312	05/01/16
P♂024	P	♂	27/02/15
P♀024	P	♀	27/02/15	A2	08:00:00	09/12/15	285	09/12/15	2015-12-16	98			13.7138888889	18.7638545246	17.8901037659	36.6327777778	16.7536778017	37.1511111111	medium	08:00:00	05/04/16	11	189	0.055	110.7083333333	0	0
P♂025	P	♂	27/02/15			13/01/16	320
P♀025	P	♀	27/02/15	A1	11:00:00	11/12/15	287	11/12/15	2015-12-17	98	0	0	18.6988888889	14.3190950745	16.4221191101	28.7911111111	16.5672938508	37.1511111111	medium		05/02/16	21	179	0.105	49.5416666667	17	0
P♂026	P	♂	27/02/15
P♀026	P	♀	27/02/15			02/01/16	309
P♂027	P	♂	27/02/15
P♀027	P	♀	27/02/15	H2	11:00:00	09/12/15	285	09/12/15	2015-12-19	115	0	0	19.4127777778	19.4654925544	19.9790428866	36.9872222222	17.2392591869	37.0961111111	medium	11:00:00	16/02/16	9	191	0.045	58.5416666667	14	11
P♂028	P	♂	27/02/15	H1		06/01/16	313	06/01/16
P♀028	P	♀	27/02/15	H2	11:00:00	16/12/15	292	16/12/15	2015-12-23	121	0	0	21.795	16.3016380298	19.6133530739	36.9872222222	17.067705498	37.0961111111	medium	11:00:00	18/03/16	38	161	0.1909547739	85.5416666667	1177	880
P♂029	P	♂	27/02/15			01/01/16	308
P♀029	P	♀	27/02/15	C2	11:00:00	22/12/15	298	22/12/15	2015-12-25	89	0	0	18.675	15.6262542955	14.8079450915	24.2427777778	16.1345893295	37.1511111111	medium	11:00:00	22/04/16	3	197	0.015	118.5833333333	0	0
P♂030	P	♂	27/02/15
P♀030	P	♀	27/02/15			25/12/15	301
P♂031	P	♂	27/02/15
P♀031	P	♀	27/02/15	C1	11:00:00	14/12/15	290	14/12/15	2015-12-23	136	3	0	13.6422222222	10.6405670103	14.7220509936	31.74	16.129459964	37.0961111111	medium	11:00:00	05/02/16	0	67	0	43.5416666667	0	0
P♀032	P	♀	27/02/15	H1	04:00:00	17/12/15	293	17/12/15	2015-12-23	99	0	0	11.6622222222	18.5043585338	20.1678563505	40.7461111111	16.790493586	40.7461111111	medium	04:00:00	08/04/16	15	185	0.075	106.875	134	38
P♂032	P	♂	27/02/15
P♀033	P	♀	27/02/15	H1	11:00:00	22/12/15	298	22/12/15	2015-12-27	125	0	1	23.3277777778	21.2909908362	20.3075236524	33.3127777778	16.7209897766	37.1511111111	medium	11:00:00	18/03/16	12	188	0.06	81.5416666667	11	0
P♂033	P	♂	27/02/15
P♀034	P	♀	27/02/15	H1	08:00:00	09/12/15	285	09/12/15	2015-12-15	91	0	0	20.0311111111	22.7143642612	20.8293155634	34.6511111111	16.7027529248	37.1511111111	medium	08:00:00	19/04/16	14	186	0.07	125.7083333333	1329	1349
P♂034	P	♂	27/02/15
P♀035	P	♀	27/02/15	H1	20:00:00	10/12/15	286	10/12/15	2015-12-19	112	2	0	18.4377777778	18.4217754868	20.2503555806	34.6511111111	17.109446615	37.1511111111	medium	20:00:00	19/04/16	29	171	0.145	121.2083333333	38	0
P♂035	P	♂	27/02/15
P♀036	P	♀	27/02/15	A1	04:00:00	09/12/15	285	09/12/15	2015-12-16	112	0	0	9.78	18.1827949599	16.7833385799	30.5711111111	16.5476322415	37.1511111111	medium	04:00:00	04/03/16	43	157	0.215	78.8333333333	56	46
P♂036	P	♂	27/02/15	C1		08/01/16	315	08/01/16
P♀037	P	♀	27/02/15	H1	23:00:00	22/12/15	298	22/12/15	2015-12-25	107	0	0	17.2961111111	21.7258762887	20.3325660935	33.3127777778	16.7832115648	37.1511111111	medium	23:00:00	18/03/16	38	95	0.2857142857	83.0416666667	75	7
P♂037	P	♂	27/02/15	A1		06/01/16	313	06/01/16
P♀038	P	♀	27/02/15	H2	08:00:00	09/12/15	285	09/12/15	2015-12-15	113	0	0	16.1288888889	21.3595189003	19.7029521587	33.7827777778	16.9904025309	37.1511111111	medium		08/03/16	146	54	0.73	83.6666666667	134	120
P♂038	P	♂	27/02/15	A2		07/01/16	314	07/01/16
P♂039	P	♂	27/02/15			14/01/16	321
P♀039	P	♀	27/02/15	C2	08:00:00	09/12/15	285	09/12/15	2015-12-23	110	0	0	8.8911111111	10.9548682703	14.905572318	33.835	16.0153172897	37.0961111111	medium	08:00:00	26/02/16	44	156	0.22	64.6666666667	22	39
P♀040	P	♀	27/02/15			25/12/15	301
P♂040	P	♂	27/02/15
P♀041	P	♀	27/02/15	H2	08:00:00	22/12/15	298	22/12/15	2015-12-26	86	0	0	17.2488888889	21.5178006873	20.3541702535	30.95	16.8776285516	37.1511111111	medium	08:00:00	05/02/16	3	40	0.0697674419	40.6666666667	31	6
P♂041	P	♂	27/02/15
P♀042	P	♀	27/02/15	A2	17:00:00	17/12/15	293	17/12/15	2015-12-26	115	0	0	25.7677777778	19.9869358534	18.7029019164	35.2077777778	16.879390506	37.0961111111	medium	17:00:00	08/04/16	19	170	0.1005291005	103.3333333333	84	34
P♂042	P	♂	27/02/15			19/01/16	326
P♀043	P	♀	27/02/15	C2	20:00:00	14/12/15	290	14/12/15	2015-12-21	101	0	0	27.2838888889	20.7492382589	14.5420816396	33.835	16.0838668534	37.0961111111	medium	20:00:00	19/04/16	3	197	0.015	119.2083333333	7	0
P♂043	P	♂	27/02/15
P♀044	P	♀	27/02/15	A2	20:00:00	25/12/15	301	26/12/15	2015-12-30	98	2	0	14.84	17.9252004582	19.4662521919	34.44	16.6466453952	37.1511111111	medium	20:00:00	16/02/16	15	172	0.0802139037	47.1666666667	95	39
P♂044	P	♂	27/02/15
P♀045	P	♀	27/02/15			25/12/15	301
P♂045	P	♂	27/02/15			25/01/16	332
P♀046	P	♀	27/02/15	A1	08:00:00	14/12/15	290	14/12/15	2015-12-20	102	1	0	13.93	14.9543413517	16.7714104487	31.0522222222	16.4853655228	37.0961111111	medium	08:00:00	16/02/16	44	156	0.22	57.6666666667	43	0
P♂046	P	♂	27/02/15	A1		12/01/16	319	12/01/16
P♂047	P	♂	27/02/15
P♀047	P	♀	27/02/15	C1	08:00:00	14/12/15	290	14/12/15	2015-12-23	122	0	0	10.0511111111	11.2847709049	15.0280963844	31.74	16.111610015	37.0961111111	medium	08:00:00	18/03/16	46	154	0.23	85.6666666667	10	0
P♂048	P	♂	27/02/15
P♀048	P	♀	27/02/15	A2	20:00:00	22/12/15	298	22/12/15	2015-12-26	94	1	0	19.08	19.9503150057	18.7590969233	34.44	16.6604443142	37.1511111111	medium	20:00:00	05/04/16	42	158	0.21	100.2083333333	0	0
P♂049	P	♂	27/02/15
P♀049	P	♀	27/02/15	C1	20:00:00	09/12/15	285	09/12/15	2015-12-16	92	0	0	13.4972222222	11.4427720504	14.6236026583	29.24	16.1455559897	37.1511111111	medium	20:00:00	23/02/16	28	172	0.14	68.1666666667	0	0
P♂050	P	♂	27/02/15			19/01/16	326
P♀050	P	♀	27/02/15	C2	20:00:00	19/12/15	295	19/12/15	2015-12-25	103	2	1	17.0822222222	16.3046563574	15.6607774028	33.835	16.0860203816	37.0961111111	medium	20:00:00	23/02/16	31	169	0.155	59.1666666667	83	0
P♂051	P	♂	27/02/15			16/01/16	323
P♀051	P	♀	27/02/15	H1	08:00:00	16/12/15	292	16/12/15	2015-12-22	100	1	0	19.08	27.2512256586	20.0731139858	40.7461111111	17.1002865143	40.7461111111	medium	08:00:00	22/04/16	23	177	0.115	121.7083333333	137	92
P♂052	P	♂	27/02/15
P♀052	P	♀	27/02/15	A2	14:00:00	18/12/15	294	18/12/15	2015-12-23	103	0	0	28.965	15.385882016	18.8058631077	35.2077777778	16.6302588396	37.0961111111	medium	14:00:00	23/02/16	73	124	0.3705583756	61.4166666667	97	54
P♂053	P	♂	27/02/15	A1		12/01/16	319	12/01/16
P♀053	P	♀	27/02/15	A1	20:00:00	17/12/15	293	17/12/15	2015-12-23	93	2	0	21.7477777778	14.3268213058	17.1743194601	31.0522222222	16.4887839422	37.0961111111	medium	20:00:00	08/04/16	26	174	0.13	106.2083333333	2604	2702
P♂054	P	♂	27/02/15			16/01/16	323
P♀054	P	♀	27/02/15			04/01/16	311
P♀055	P	♀	27/02/15	H2	14:00:00	19/12/15	295	19/12/15	2015-12-23	97	0	0	24.46	16.5161111111	20.3245887135	36.9872222222	16.7709146752	37.0961111111	medium	14:00:00	08/04/16	34	166	0.17	106.4583333333	18	0
P♂055	P	♂	27/02/15
P♀056	P	♀	27/02/15	C1	04:00:00	19/12/15	295	19/12/15	2015-12-27	102			12.92	16.2399885452	15.7769143797	31.74	16.1322478349	37.0961111111	medium	04:00:00	16/02/16	34	166	0.17	50.8333333333	8	0
P♂056	P	♂	27/02/15	A2		12/01/16	319	12/01/16
P♀057	P	♀	27/02/15			24/12/15	300
P♂057	P	♂	27/02/15			15/01/16	322
P♀058	P	♀	27/02/15	A1	23:00:00	22/12/15	298	22/12/15	2015-12-26	96	0	0	13.425	18.6219530355	17.6135581062	27.2588888889	16.5044684292	37.1511111111	medium	23:00:00	26/02/16	24	176	0.12	61.0416666667	257	236
P♂058	P	♂	27/02/15	C1		01/01/16	308	01/01/16
P♀059	P	♀	27/02/15	C2	04:00:00	16/12/15	292	16/12/15	2015-12-24	96	0	0	12.2677777778	12.5133390607	14.6123969575	33.835	16.0637479108	37.0961111111	medium	04:00:00	22/04/16	13	187	0.065	119.875	0	0
P♂059	P	♂	27/02/15			20/01/16	327
P♀060	P	♀	27/02/15	H1	14:00:00	14/12/15	290	14/12/15	2015-12-17	106	0	0	24.7738888889	18.3788717068	19.9194832686	34.6511111111	16.8739045169	37.1511111111	medium	14:00:00	15/03/16	28	50	0.358974359	88.4166666667	104	50
P♂060	P	♂	27/02/15
P♀061	P	♀	27/02/15
P♂061	P	♂	27/02/15			13/01/16	320
P♂062	P	♂	27/02/15
P♀062	P	♀	27/02/15	C2	08:00:00	16/12/15	292	16/12/15	2015-12-22	120	0	0	16.7727777778	24.0542210767	14.3238332708	33.835	16.1018277224	37.0961111111	medium	08:00:00	19/04/16	18	182	0.09	118.7083333333	0	0
P♀063	P	♀	27/02/15	A1	23:00:00	09/12/15	285	09/12/15	2015-12-17	121	0	0	10.0511111111	14.7186368843	16.6819701303	30.5711111111	16.5809292179	37.1511111111	medium	23:00:00	08/04/16	1	41	0.0238095238	112.0833333333	307	300
P♂063	P	♂	27/02/15	H2		04/01/16	311	04/01/16
P♀064	P	♀	27/02/15	H2	23:00:00	16/12/15	292	16/12/15	2015-12-21	107	0	0	23.665	24.6284936999	19.263649993	36.9872222222	16.9070260033	37.0961111111	medium	23:00:00	19/04/16	25	88	0.2212389381	119.0833333333	6476	6708
P♂064	P	♂	27/02/15
P♀065	P	♀	27/02/15	H2	20:00:00	14/12/15	290	14/12/15	2015-12-17	102	0	0	20.1027777778	17.3680412371	19.1265150675	32.7422222222	16.7808054959	37.1511111111	medium	20:00:00	05/04/16	47	153	0.235	109.2083333333	0	0
P♂065	P	♂	27/02/15	A2		01/01/16	308	01/01/16
P♀066	P	♀	27/02/15	C1	23:00:00	16/12/15	292	16/12/15	2015-12-25	123	2	0	14.05	16.7504982818	14.9601014821	31.74	16.0961719954	37.0961111111	medium	23:00:00	18/03/16	30	170	0.15	83.0416666667	41	0
P♂066	P	♂	27/02/15
P♀067	P	♀	27/02/15	A2	23:00:00	16/12/15	292	16/12/15	2015-12-20	88	0	0	14.7211111111	17.8780756014	17.8814355173	35.2077777778	16.6449174101	37.0961111111	medium	23:00:00	16/02/16	15	50	0.2307692308	57.0416666667	29	32
P♂067	P	♂	27/02/15
P♀068	P	♀	27/02/15	C2	17:00:00	29/12/15	305	29/12/15	2016-01-04	114	0	0	17.9861111111	11.2767010309	14.754975628	26.085	16.114217295	37.1511111111								97	0
P♂068	P	♂	27/02/15
P♀069	P	♀	27/02/15	C2	17:00:00	11/12/15	287	11/12/15	2015-12-21	109	7	0	32.0472222222	19.0236139748	14.4752703529	33.835	16.0654887977	37.0961111111	medium	17:00:00	05/02/16	19	181	0.095	45.2916666667	572	625
P♂069	P	♂	27/02/15	C1		01/01/16	308	01/01/16
P♂070	P	♂	27/02/15	H1		07/01/16	314	07/01/16
P♀070	P	♀	27/02/15	A1	04:00:00	19/12/15	295	19/12/15	2015-12-26	126	1	0	12.2188888889	18.9986082474	17.8506734349	31.0522222222	16.5112632676	37.0961111111	medium	04:00:00	23/02/16	75	125	0.375	58.8333333333	0	0
P♂071	P	♂	27/02/15
P♀071	P	♀	27/02/15
P♂072	P	♂	27/02/15
P♀072	P	♀	27/02/15	A1	14:00:00	14/12/15	290	14/12/15	2015-12-19	101	0	0	20.8411111111	16.0444387171	17.1988300406	31.0522222222	16.4328903215	37.0961111111	medium	14:00:00	04/03/16	11	189	0.055	75.4166666667	1626	1577
P♂073	P	♂	27/02/15	H2		04/01/16	311	04/01/16
P♀073	P	♀	27/02/15
P♂074	P	♂	27/02/15
P♀074	P	♀	27/02/15	H1	14:00:00	18/12/15	294	18/12/15	2015-12-20	87	0	0	19.08	18.6872279496	20.5793608361	40.7461111111	16.663677042	40.7461111111	medium	14:00:00	19/04/16	19	136	0.1225806452	120.4583333333	5	33
P♂075	P	♂	27/02/15
P♀075	P	♀	27/02/15	C2	23:00:00	22/12/15	298	22/12/15	2015-12-30	125	0	0	11.4427777778	12.4843184422	14.9791900504	25.4772222222	16.0764724013	37.1511111111	medium	23:00:00	05/04/16	24	142	0.1445783133	96.0833333333	16
P♀076	P	♀	27/02/15	C2	04:00:00	12/12/15	288	12/12/15	2015-12-27	134	0	0	13.6422222222	15.8537915235	14.7419847159	33.835	15.9794983935	37.0961111111	medium	04:00:00	19/04/16	3	197	0.015	113.875	38	0
P♀077	P	♀	27/02/15	A2	04:00:00	11/12/15	287	11/12/15	2015-12-21	91	2	1	14.4811111111	18.1701546392	18.1112114864	36.6327777778	16.9693690174	37.0961111111	medium	04:00:00	08/04/16	19	181	0.095	108.875	101	116
P♀078	P	♀	27/02/15	H2	17:00:00	22/12/15	298	22/12/15	2015-12-26				29.49	21.8825200458	20.3541702535	30.95	16.8776285516	37.1511111111	medium	17:00:00	26/02/16	21	179	0.105	61.2916666667	6597	7121
P♀079	P	♀	27/02/15	H2	20:00:00	17/12/15	293	17/12/15	2015-12-22	129	0	0	17.51	21.1103550974	20.2221787973	36.9872222222	17.2287143756	37.0961111111	medium	20:00:00	04/03/16	50	142	0.2604166667	72.1666666667	70	47
P♀080	P	♀	27/02/15	C2	14:00:00	14/12/15	290	14/12/15	2015-12-22	129	0	0	13.9061111111	22.2123024055	14.6648626543	33.835	16.0739059311	37.0961111111	medium	14:00:00	04/03/16	27	173	0.135	72.4166666667	61	41
P♀081	P	♀	27/02/15	A2	11:00:00	16/12/15	292	16/12/15	2015-12-22	118	0	0	17.6772222222	23.1799484536	18.0863173353	35.2077777778	16.7552460333	37.0961111111	medium	11:00:00	18/03/16	32	168	0.16	86.5416666667	69	25
P♀082	P	♀	27/02/15	H2	14:00:00	09/12/15	285	09/12/15	2015-12-15	99	0	0	32.7422222222	21.9667869416	19.7029521587	33.7827777778	16.9904025309	37.1511111111	medium	14:00:00	04/03/16	46	154	0.23	79.4166666667	8882	9476
P♀083	P	♀	27/02/15	C1	14:00:00	22/12/15	298	22/12/15	2015-12-27	114	2	2	17.605	16.2635853379	15.1481715006	24.5572222222	16.1770097241	37.1511111111	medium	14:00:00	26/02/16	65	135	0.325	60.4166666667	55	54
P♀084	P	♀	27/02/15	A2	04:00:00	16/12/15	292	16/12/15	2015-12-27	107	0	0	13.425	19.8247823597	18.5393433975	35.2077777778	17.0488085781	37.0961111111	medium	04:00:00	05/04/16	22	178	0.11	99.875	795	532
P♀085	P	♀	27/02/15	H2	23:00:00	11/12/15	287	11/12/15	2015-12-17	109	1	0	14.96	17.3250515464	19.0648793901	32.7422222222	17.0262533915	37.1511111111	medium	23:00:00	23/02/16	43	157	0.215	67.0416666667	1586	1558
P♀086	P	♀	27/02/15	C2	11:00:00	09/12/15	285	09/12/15	2015-12-17	110			10.785	10.6893184422	14.2964827184	29.59	16.0924392124	37.1511111111	medium	11:00:00	26/02/16	58	142	0.29	70.5416666667	56	27
P♀087	P	♀	27/02/15	C2	23:00:00	09/12/15	285	09/12/15	2015-12-17	106	0	0	10.2472222222	11.2009106529	14.2964827184	29.59	16.0924392124	37.1511111111								0	0
P♀088	P	♀	27/02/15			25/12/15	301
P♀089	P	♀	27/02/15	A1	17:00:00	09/12/15	285	09/12/15	2015-12-15	107	0	0	22.8961111111	19.1010710195	16.9026928562	30.5711111111	16.5215956893	37.1511111111	medium	17:00:00	08/03/16	25	175	0.125	83.2916666667	1004	1021
P♀090	P	♀	27/02/15	A1	08:00:00	16/12/15	292	16/12/15	2015-12-22	103	0	0	16.1772222222	22.5038888889	16.6647925259	31.0522222222	16.5083744655	37.0961111111	medium	08:00:00	15/03/16	114	86	0.57	83.6666666667	82	36
P♀091	P	♀	27/02/15	H2	17:00:00	11/12/15	287	11/12/15	2015-12-19	98	0	0	19.7461111111	18.4231672394	19.7406398397	36.9872222222	17.1173531072	37.0961111111	medium	17:00:00	05/04/16	20	6	0.7692307692	107.3333333333	6	0
P♀092	P	♀	27/02/15	A2	14:00:00	09/12/15	285	09/12/15	2015-12-14	119			25.38	16.6037399771	18.1648189517	36.6327777778	16.6277698552	37.1511111111	medium	14:00:00	05/04/16	15	185	0.075	112.4583333333	1978	1760
P♀093	P	♀	27/02/15	H1	04:00:00	09/12/15	285	09/12/15	2015-12-15	140	2	0	15.6761111111	21.9544387171	20.2033041618	34.6511111111	17.0741692171	37.1511111111	medium	04:00:00	08/04/16	29	179	0.1394230769	114.875	319	331
P♀094	P	♀	27/02/15	C1	14:00:00	10/12/15	286	10/12/15	2015-12-21	115			28.7911111111	17.0248396334	15.0725464654	31.74	16.1130111133	37.0961111111	medium	14:00:00	16/02/16	3	15	0.1666666667	56.4166666667	990	961
P♀095	P	♀	27/02/15	C1	04:00:00	09/12/15	285	09/12/15	2015-12-16		0	0	9.1877777778	16.3674856816	14.6236026583	29.24	16.1455559897	37.1511111111	medium	04:00:00	05/04/16	23	177	0.115	110.875	88	53
P♀096	P	♀	27/02/15	H1	17:00:00	09/12/15	285	09/12/15	2015-12-14	85	1	0	29.19	20.1545876289	20.3207081326	34.6511111111	16.948268325	37.1511111111	medium	17:00:00	08/04/16	171	29	0.855	115.3333333333	11313	12386
P♀097	P	♀	27/02/15	A1	14:00:00	22/12/15	298	22/12/15	2015-12-24	90	4	0	22.4172222222	17.1852634593	17.3145005501	27.2588888889	16.4257218207	37.1511111111	medium	14:00:00	05/04/16	49	151	0.245	102.4583333333	67	28
P♀098	P	♀	27/02/15			24/12/15	300
P♀099	P	♀	27/02/15	C1	11:00:00	16/12/15	292	16/12/15	2015-12-21	76	0	0	23.2322222222	15.788814433	15.0246286113	31.74	16.1029406785	37.0961111111	medium	11:00:00	19/04/16	11	189	0.055	119.5833333333	128	2
P♀100	P	♀	27/02/15	A2	08:00:00	22/12/15	298	22/12/15	2015-12-26	85	3	0	16.1061111111	19.6930584192	18.7590969233	34.44	16.6604443142	37.1511111111	medium	08:00:00	19/04/16	19	181	0.095	114.7083333333	147	91
